# Supplementary material for: Chemotherapy of HER2- and MDM2-Enriched Breast Cancer Subtypes Induces Homologous Recombination DNA Repair and Chemoresistance
Source: Cancers (Basel). 2021 Sep 7;13(18):4501. doi: 10.3390/cancers13184501 (PMC8471926; doi:10.3390/cancers13184501)
Supplement: Supplementary file 1 [file cancers-13-04501-s001.zip]

Archive with 3 entries (2 files):
- cancers-1342627-supplementary/
- cancers-1342627-supplementary/cancers-1342627-original western blot figure.zip
- cancers-1342627-supplementary/cancers-1342627-supplementary.pdf
